# Supplementary material for: Diagnostic Performance and Clinical Utility of the Uromonitor® Molecular Urine Assay for Urothelial Carcinoma of the Bladder: A Systematic Review and Diagnostic Accuracy Meta-Analysis
Source: Diagnostics (Basel). 2026 Jan 16;16(2):285. doi: 10.3390/diagnostics16020285 (PMC12840495; doi:10.3390/diagnostics16020285)
Supplement: Supplementary file 1 [file diagnostics-16-00285-s001.zip]

Archive with 1 entries (1 files):
- diagnostics-4082381-supplementary.pdf
